# Supplementary material for: TET2 and TET3 loss disrupts small intestine differentiation and homeostasis
Source: Nat Commun. 2023 Jul 6;14:4005. doi: 10.1038/s41467-023-39512-3 (PMC10326054; doi:10.1038/s41467-023-39512-3)
Supplement: Supplementary file 3 — Source Data [file 41467_2023_39512_MOESM3_ESM.xlsx]

## Sheet: Figure 1
	Figure 1b			Figure 1e
	Crypt Length			Villi Length
	Tet2/3fl/fl	Tet2/3fl/flVillinCre		Tet2/3fl/fl	Tet2/3fl/flVillinCre
	84.7834	117.993		399.717	476.137
	77.9327	151.383		408.368	456.878
	84.7564	109.584		373.215	466.595
	76.3879	119.058		355.739	400.96
	82.8943	109.378		336.615	421.242
	ttest	0.000987945		ttest	0.00739818
	Figure 1c			Figure 1f
	Crypt Width			Villi Width
	Tet2/3fl/fl	Tet2/3fl/flVillinCre		Tet2/3fl/fl	Tet2/3fl/flVillinCre
	50.2201	66.5237		72.4934	97.8957
	47.064	71.9024		78.2024	104.873
	49.825	67.5729		73.9754	95.3103
	48.4557	59.811		76.2762	106.459
	46.1866	61.1014		67.6051	92.1276
	ttest	8.6985e-05		ttest	5.36069e-05
	Figure 1d
	No. of Crypts
	Tet2/3fl/fl	Tet2/3fl/flVillinCre
	18.8889	14.8333
	19.3333	13.6667
	18.3333	14.5
	20	15.8333
	20	14.3333
	ttest	1.02721e-05
	Figure 1h			Figure 1i
	CHGA+ cells/villus or crypt			DCLK+ cells/villus or crypt
	Tet2/3fl/fl	Tet2/3fl/flVillinCre		Tet2/3fl/fl	Tet2/3fl/flVillinCre
	0.557047	1.65		1.34426	0.55
	0.570423	1.24265		1.38235	0.597561
	0.370079	1.17778		1.26966	0.568182
	0.36478	1.36893		1.45454	0.6
	0.674242	1.43636		1.3	0.573171
					0.577465
	ttest	2.85654e-05		ttest	8.13399e-06

## Sheet: Figure 2
	Figure 2b
	Gene	Tet2/3fl/fl				Tet2/3fl/flVillinCre							ttest
	Tet2	0.706683	0.873265	1.19861	1.22144	0.0124733	0.026864	0.102235	0.0181172	0.031171	0.017966		0.00432819
	Tet3	0.624882	1.08165	1.15904	1.13443	0.0130086	0.022127	0.096853	0.0230536	0.033456	0.021096		0.0043793
	Figure 1d			Figure 1e			Figure 1f
	LYZ+ cells/crypt			CHGA+ cells/villus or crypt			DCLK+ cells/villus or crypt
	Tet2/3fl/fl	Tet2/3fl/flVillinCre		Tet2/3fl/fl	Tet2/3fl/flVillinCre		Tet2/3fl/fl	Tet2/3fl/flVillinCre
	3.81	0.3		0.53	1.14		0.87	0.21
	4.07	0.25		0.49	1.12		0.7	0.27
	3.8	0.42		0.64	1.04		0.84	0.18
	4.06	0.16		0.63	1		0.93	0.13
		0.22			1.1			0.13
		0.25			1.11			0.11
	ttest	5.55642e-07		ttest	6.59226e-05		ttest	0.000118942
	Figure 2g
	Gene	Tet2/3fl/fl				Tet2/3fl/flVillinCre							ttest
	Lyz1	0.435701	1.13251	0.981023	1.45077	0.0714165	0.085618	0.134957	0.105698	0.126676	0.068713		0.0236875
	Pla2G2A	0.341541	0.795861	1.0212	1.8414	0.0253016	0.037243	0.133177	0.0632303	0.087679	0.042935		0.0585146
	Pla2G2F	0.612708	1.05771	1.23724	1.09235	0.0701791	0.116342	0.335219	0.184359	0.139971	0.140819		0.00615528
	Pnliprp1	0.381035	0.847898	1.01209	1.75897	0.11085	0.07358	0.185724	0.222671	0.189779	0.243186		0.0619714
	Reg4	0.664032	1.00492	1.29957	1.03148	0.421263	0.37769	0.503669	0.415325	0.836422	1.14897		0.0709614
	Slc16A7	0.497214	0.982166	1.35703	1.16359	0.1961	0.417105	0.333788	0.343197	0.340972	0.814028		0.0395239
	Figure 2h
	Gene	Tet2/3fl/fl				Tet2/3fl/flVillinCre							ttest
	Avil	0.727469	1.09378	0.860337	1.31842	0.205494	0.225325	0.377487	0.151075	0.222599	0.220599		0.00786417
	Espn	0.842007	0.823179	1.52311	0.811706	0.376399	0.271965	0.428952	0.067198	0.200877	0.259836		0.0200554
	Gfi1B	1.13386	1.11351	0.836456	0.916169	0.284601	0.131627	0.643746	0.237901	0.253212	0.216478		0.00018456
	Plcb2	0.951867	0.830176	1.09078	1.12718	0.177438	0.119639	0.287022	0.134019	0.101368	0.101608		0.00028575
	Pou2F3	0.769283	1.21144	0.798253	1.22103	0.20845	0.193878	0.453728	0.150562	0.240638	0.218051		0.00568351

## Sheet: Figure 3
	Figure 3b
	Cluster	Tet2/3fl/fl	Tet2/3fl/flVillinCre
	IE	16.6	20.6
	GC	13.1	14.7
	TA	11.7	11.6
	SC	11.5	10.8
	IS	8.8	9.5
	E	9.5	8.1
	PC1	11.7	5.7
	PC2	8.7	1.9
	PC/GC	3.9	6.8
	EE	1.7	3.8
	T	1.6	2.9
	B	0.6	3.2
	TC	0.6	0.4

## Sheet: Figure 4
	Figure 4b			Figure 4d
	Ki67+ cells/crypt			OLFM4+ cells/crypt
	Tet2/3fl/fl	Tet2/3fl/flVillinCre		Tet2/3fl/fl	Tet2/3fl/flVillinCre
	26.3108	38.1375		9.97368	17.6154
	26.8404	38.5556		8.95349	19.3235
	26.5482	33.2911		10	19.0769
	26.1875	32.6125		10.2333	18
				10.2609	19.037
	ttest	0.00111434		ttest	2.67831e-08
	Figure 4g
		Tet2/3fl/fl					Tet2/3fl/flVillinCre					ttest
	Goblet (Villi)	8.2	7.92	8.06	8.54	7.58	7.14	5.78	8.1	5.4	7.06	0.0294927
	Paneth Cells	3.9	3.34	3.92	4	4.02	0.16	0.26	0.14	0.24	0.46	5.26885e-09
	PC/GC (Crypts)	1.66	2.08	1.38	1.36	1.5	6.64	4.84	5.42	6.08	5.68	1.57408e-06
	Figure 4h
	PC/GC cells/crypt
	Tet2/3fl/fl	Tet2/3fl/flVillinCre
	0.333333	3.3
	0.333333	3.08333
	0.5	3.3
	ttest	6.32409e-06

## Sheet: Figure 7
	Figure 7a LYZ1					Figure 7a OLFM4						Figure 7a DCLK1
	Tet2/3fl/fl		Tet2/3fl/fl VillinCre			Tet2/3fl/fl		Tet2/3fl/fl VillinCre				Tet2/3fl/fl		Tet2/3fl/fl VillinCre
	PBS	5-Aza-dC	PBS	5-Aza-dC		PBS	5-Aza-dC	PBS	5-Aza-dC			PBS	5-Aza-dC	PBS	5-Aza-dC
	3.28125	3.92308	0.133333	3.30952		10.8775	8.66	15.9778	12.0833			2.2973	5.10769	0.809524	9.98649
	4.21429	5.27907	0.097561	3.13889		11.52	8.6	16.02	13.0444			2.62319	5.20339	0.730769	7.67742
	3.8718	5.33333	0.170213	2.62162		10.98	8.72	15.88	12			2.37209	4.87302	1.04124	12.3125
			0	3.45946
			0.138889	2.57778
ttest	0.120025		2.32645e-07			0.000259883		0.000446404				4.60384e-05		0.00243228
	Figure 7b
	Gene	Tet2/3fl/fl VillinCre + PBS				Tet2/3fl/fl VillinCre + 5-Aza-dC				ttest
	Lyz1	1.20159	0.743891	1.0202	1.03432	15.1901	13.3897	35.2889	24.4302	0.00572796
	Pla2g2a	0.991502	0.432587	1.90342	0.672496	14.6933	16.2917	16.3425	16.801	1.80724e-07
	Pla2g2f	2.07652	0.796035	0.668119	0.459324	6.80279	8.57101	6.31373	9.96288	0.000277765
	Reg4	0.538309	0.974192	1.38646	1.10104	1.50589	1.55019	2.98878	3.4266	0.0400231
	Slc16a7	1.89156	0.925593	0.719918	0.462927	4.2211	3.13357	1.96806	6.91704	0.0322071
	Pnliprp1	0.461096	0.227568	0.128556	4.17731	0.549385	1.05209	0.281256	0.980112	0.611697
	Figure 7c
	Gene	Tet2/3fl/fl VillinCre + PBS				Tet2/3fl/fl VillinCre + 5-Aza-dC				ttest
	Avil	1.11009	1.20352	0.689757	0.996633	7.07602	3.19277	4.45065	2.44062	0.0182373
	Espn	1.02202	1.29362	0.789542	0.89482	2.21482	1.98266	1.4424	1.41898	0.0149245
	Gfi1b	0.609097	0.921779	0.794697	1.67443	7.14994	4.26392	2.96326	3.38626	0.0121835
	Plcb2	2.03432	0.916254	0.460107	0.589322	5.44749	6.20442	10.8466	5.82837	0.00358518
	Pou2f3	1.15705	1.15743	0.663221	1.0223	7.8614	2.82767	4.79322	2.16442	0.0376202
	Figure 7d
		Tet2/3fl/fl + PBS			Tet2/3fl/fl + 5-Aza-dC			Tet2/3fl/fl VillinCre + PBS					Tet2/3fl/fl VillinCre + 5-Aza-dC
	LMR	19	20	21	22	23	24	14	15	16	17	18	6	7	8	9	12	Mouse number
	Lyz1	6	6	4	3.5	4	4	10	15.5	12.5	12	12	6.5	7	8	9	4
	Pla2g2a	34	28.5	38	6.5	7.5	7	92.5	91.5	85	93.5	92.5	56	54.5	52	61.5	54.5
	Pla2g2f	8.8	9.8	8.2	5.6	4.2	4.8	83.2	85.4	80.4	84	84	53.8	55	53.8	68	50.2
	Reg4	10	11	9.33333	5	5	5.33333	65	72.6667	59.6667	63.3333	57.6667	24.6667	21.6667	23.6667	53	20.3333
	Slc16a7	7.66667	8	6	3.66667	4	3.33333	88.6667	87	78.3333	86	87	42.3333	40.3333	45	59.3333	40.3333
	Pnliprp1	5	6.5	5	3	3.5	4	36	46	33	38	39	7.5	7.5	9	22	4.5
	Figure 7e
		Tet2/3fl/fl + PBS			Tet2/3fl/fl + 5-Aza-dC			Tet2/3fl/fl VillinCre + PBS					Tet2/3fl/fl VillinCre + 5-Aza-dC
	LMR	19	20	21	22	23	24	14	15	16	17	18	6	7	8	9	12	Mouse number
	Avil	20	22	20.5	9.75	10	11.5	63.25	63	52.25	58	59.75	34.5	35.75	32.75	45.5	30.5
	Espn	12.3333	14.3333	13.6667	3.66667	3.33333	4.33333	68	73	63.6667	71	72.3333	43.3333	43.6667	46.3333	55.3333	44.3333
	Gfi1b	15.3333	15.6667	16	3.66667	3.66667	4	60	62	56.6667	60	58.3333	11	9.33333	11.6667	23.6667	9.66667
	Plcb2	7.66667	7.83333	6.66667	4.33333	4.66667	4.83333	37.8333	38.1667	30.6667	34.3333	32.6667	12.8333	15	15.3333	20.5	11.5
	Pou2f3	48.5	50.25	47.5	19.75	20.25	22	92.75	91.5	89.5	93.5	94	60	60.5	62	68.25	61

## Sheet: Figure 8
	Figure 8a
	Days	Tet2/3fl/fl	Tet2/3fl/fl VillinCre
	0
	1
	2
	3
	4
	5
	6
	7
	8		1
	8		1
	9		1
	9		1
	9		1
	11		1
	10		1
	12	0	1
	12	0
	12	0
	12	0
	12	0
	12	0
	12	0
	12	0
	12	0
	12	0
	12	0
	Figure 8b
	Day	Tet2/3fl/fl											Tet2/3fl/fl VillinCre								ttest
	0	0	0	0	0	0	0	0	0	0	0	0	0	0	0	0	0	0	0	0
	1	0	0	0	0	0	0	0	0	0	0	0	0	0	0	0	0	0	0	0
	2	0	0	0	0	0	0	0	0	0	0	0	0	0	0	0	0	0	0	0
	3	0	0	0	0	0	0	0	0	0	0	0	0	0	0	0	0	0	0	0
	4	0	0	0	0	0	0	0	0	0	0	0	2	1	0	0	0	0	2	0	0.0949765
	5	1	1	1	0	0	1	0	0	0	0	1	5	2	1	1	1	2	8	2	0.0354501
	6	2	2	2	2	1	2	1	0	1	3	2	3	3	2	2	2	7	7	11	0.039493
	7	3	3	3	5	10	3	2	2	3	3	3	11	7	5	3	7	6	5	6	0.0265631

## Sheet: Supp Fig 1
	Supplementary Figure 1b
		Tet2/3fl/fl					Tet2/3fl/flVillinCre					ttest
	Tet2	2.57927	1.71634	3.77839	1.20216		0.21799	0.22762	0.09946	0.12219	0.32909	0.00372203
	Tet3	2.59074	2.87385	3.6799	1.23371		0.22003	0.35782	0.2502	0.18654	0.46561	0.00140037
	Supplementary Figure 1c
		Tet2/3fl/fl					Tet2/3fl/flVillinCre					ttest
	Tet2	6.59116	1.85604	24.6643	6.5905	11.3521	0.05854	0.14693	0.11269	0.62574	1.74181	0.0390664
	Tet3	7.74306	3.94929	29.613	11.2853	16.3312	0.10355	0.19639	0.23392	0.45728	1.71675	0.0179395
	Supplementary Figure 1d
		Tet2/3fl/fl					Tet2/3fl/flVillinCre					ttest
	Tet2	2.0059	2.54444	5.05191	1.68498		0.07452	0.19893	0.07129	0.10559	0.34459	0.00551777
	Tet3	2.18329	4.31507	11.955	3.02793		0.12902	0.48399	0.19249	0.16878	0.70995	0.0378218
	Supplementary Figure 1e
		Tet2/3fl/fl					Tet2/3fl/flVillinCre					ttest
	Tet2	0.76314	1.40962	1.68209	1.0478	1	0.11213	0.1377	0.0678	0.48529	0.13988	0.00054924
	Tet3	0.54097	1.01073	0.96047	0.99863	1	0.07095	0.09612	0.0636	0.3876	0.15468	0.000129668
	Supplementary Figure 1g			Supplementary Figure 1h
	Duodenum
	CHGA+ cells/villus or crypt			DCLK+ cells/villus or crypt
	Tet2/3fl/fl	Tet2/3fl/flVillinCre		Tet2/3fl/fl	Tet2/3fl/flVillinCre
	1.16505	1.53571		1.125	0.631579
	1.07292	1.46341		1.48148	0.547368
	1.03	1.72222		1.40741	0.6375
	ttest	0.0050491		ttest	0.00286636
	Supplementary Figure 1i			Supplementary Figure 1j
	Ileum
	CHGA+ cells/villus or crypt			DCLK+ cells/villus or crypt
	Tet2/3fl/fl	Tet2/3fl/flVillinCre		Tet2/3fl/fl	Tet2/3fl/flVillinCre
	0.337079	0.95		0.673077	0.554455
	0.288	0.821782		0.784091	0.475248
	0.25	0.50495		0.797872	0.471698
	ttest	0.0255838		ttest	0.0062998
	Supplementary Figure 1k			Supplementary Figure 1l
	Colon
	CHGA+ cells/villus or crypt			DCLK+ cells/villus or crypt
	Tet2/3fl/fl	Tet2/3fl/flVillinCre		Tet2/3fl/fl	Tet2/3fl/flVillinCre
	0.44	0.98		1.08333	0.728571
	0.42	0.86		0.934426	0.791667
	0.24	0.84		1.04286	0.56338
	ttest	0.00241052		ttest	0.0160486

## Sheet: Supp Fig 2
	Supplementary Figure 2b
	LYZ1+ cells/crypt			DCLK+ cells/villus or crypt			CHGA+ cells/villus or crypt
	Tet2/3fl/fl	Tet2/3fl/flVillinCre		Tet2/3fl/fl	Tet2/3fl/flVillinCre		Tet2/3fl/fl	Tet2/3fl/flVillinCre
	1.92	0.06		0.39	0.06		0.62	0.91
	1.6	0		0.31	0.168317		0.67	0.84
	1.32	0.1		0.366337	0.09901		0.63	0.81
	0.9	0.04		0.346535	0.108911		0.57	0.83
	ttest	0.000702423			0.000127602			0.000286886

## Sheet: Supp Fig 5
	Supplementary Figure 5a
			FC > 1.25
	Cluster		Up	Down
	IE	#0	41	99
	GC	#1	47	96
	TA	#2	15	59
	SC	#3	19	61
	IS	#4	44	69
	E	#5	116	126
	PC1	#6	577	34
	PC2	#7	759	22
	PC/GC	#8	79	92
	EE	#9	160	98
	T	#10	242	216
	B	#11	86	157
	TC	#12	250	359

## Sheet: Supp Fig 6
	Supplementary Figure 6d
	PC/GC cells /crypt
	Tet2/3fl/fl	Tet2/3fl/flVillinCreER
	1.11	3.35
	1.72	2.79
	1.89	3.07
	1.66	3.45
		3.28
		3.1
	ttest	0.000471968

[truncated: 3 more sheets: Supp Fig 8, Supp Fig 9, Supp Fig 10]
